# Supplementary material for: Persistent maternal mental health and child’s behavioural, academic, and educational outcomes: evidence from national longitudinal study
Source: J Public Health (Oxf). 2026 Apr 25;48(2):421–9. doi: 10.1093/pubmed/fdag032 (PMC13223587; doi:10.1093/pubmed/fdag032)
Supplement: Supplementary_Material_fdag032 [file supplementary_material_fdag032.zip]

Archive with 2 entries (2 files):
- Appendix_Table_A1_fdag032.docx
- STROBE_Persistent_Maternal_Mental_Health_and_Child_Behavioural_Academic_and_Educational_Outcomes_fdag032.docx
